# Supplementary material for: Effects of Dietary Callicarpa nudiflora Aqueous Extract Supplementation on Growth Performance, Growth Hormone, Antioxidant and Immune Function, and Intestinal Health of Broilers
Source: Antioxidants (Basel). 2024 May 6;13(5):572. doi: 10.3390/antiox13050572 (PMC11117905; doi:10.3390/antiox13050572)
Supplement: Supplementary file 1 [file antioxidants-13-00572-s001.zip]

Archive with 1 entries (1 files):
- antioxidants-2955685-supplementary.pdf
